# Supplementary material for: The Emergence of the New P.4 Lineage of SARS-CoV-2 With Spike L452R Mutation in Brazil
Source: Front Public Health. 2021 Oct 1;9:745310. doi: 10.3389/fpubh.2021.745310 (PMC8517261; doi:10.3389/fpubh.2021.745310)
Supplement: Supplementary file 1 [file Data_Sheet_1.zip]

Archive with 6 entries (6 files):
- Supplentary/Supplementary Figure 1.tif
- Supplentary/Supplementary Figure 2.tif
- Supplentary/Supplementary File 1.pdf
- Supplentary/Supplementary File 2.xlsx
- Supplentary/Supplementary File 3.pdf
- Supplentary/Supplementary File 4.xlsx
