# Supplementary material for: The Emergence of the New P.4 Lineage of SARS-CoV-2 With Spike L452R Mutation in Brazil
Source: Front Public Health. 2021 Oct 1;9:745310. doi: 10.3389/fpubh.2021.745310 (PMC8517261; doi:10.3389/fpubh.2021.745310)
Supplement: Supplementary file 1 [file Data_Sheet_1.zip › Supplentary/Supplementary File 2.xlsx]

## Sheet: Plan1
Sequences used for the phylogenetic tree
We gratefully acknowledge the authors and submitting labs of the sequences mentioned below
Name	Lineage
Refseq|hCoV-19/Wuhan/WIV04/2019|EPI_ISL_402124|2019-12-30	RefSeq
hCoV-19/Netherlands/NH-RIVM-11503/2021|EPI_ISL_1014436|2021-01-29	B.1.1.28
hCoV-19/USA/MA-CDC-LC0006125/2021|EPI_ISL_1021947|2021-01-17	B.1.1.28
hCoV-19/Japan/IC-0776/2021|EPI_ISL_1046774|2021-01-31	B.1.1.28
hCoV-19/Belgium/AZDelta01641-2107R/2021|EPI_ISL_1058087|2021-02-10	B.1.1.28
hCoV-19/USA/TX-HMH-MCoV-20295/2021|EPI_ISL_1074736|2021-01-04	B.1.1.28
hCoV-19/USA/TX-HMH-MCoV-22002/2021|EPI_ISL_1076528|2021-01-07	B.1.1.28
hCoV-19/Brazil/SP-1763/2021|EPI_ISL_1079003|2021-02-08	B.1.1.28
hCoV-19/Brazil/SP-1766/2021|EPI_ISL_1079006|2021-02-08	B.1.1.28
hCoV-19/Brazil/SP-1723/2021|EPI_ISL_1086051|2021-02-10	B.1.1.28
hCoV-19/Brazil/SP-1731/2021|EPI_ISL_1086056|2021-02-07	B.1.1.28
hCoV-19/USA/NJ-CDC-21573557/2021|EPI_ISL_1086554|2021-01-29	B.1.1.28
hCoV-19/USA/FL-CDC-21489022/2021|EPI_ISL_1087267|2021-01-27	B.1.1.28
hCoV-19/Brazil/SP-1522/2021|EPI_ISL_1092725|2021-02-09	B.1.1.28
hCoV-19/USA/NY-PRL-2021_02_19_00C20/2021|EPI_ISL_1097913|2021-02-16	B.1.1.28
hCoV-19/USA/NY-PRL-2021_02_19_01K13/2021|EPI_ISL_1098162|2021-02-17	B.1.1.28
hCoV-19/Brazil/SP-1711/2021|EPI_ISL_1121317|2021-02-09	B.1.1.28
hCoV-19/Brazil/SP-1388/2021|EPI_ISL_1121322|2021-02-03	B.1.1.28
hCoV-19/Brazil/SP-1386/2021|EPI_ISL_1121323|2021-02-02	B.1.1.28
hCoV-19/USA/MA-Broad_CRSP-00053/2021|EPI_ISL_1121665|2021-01-03	B.1.1.28
hCoV-19/USA/MA-Broad_CRSP-00060/2021|EPI_ISL_1121671|2021-01-03	B.1.1.28
hCoV-19/USA/MA-Broad_CRSP-00069/2021|EPI_ISL_1121679|2021-01-02	B.1.1.28
hCoV-19/USA/MA-Broad_CRSP-00070/2021|EPI_ISL_1121680|2021-01-02	B.1.1.28
hCoV-19/Brazil/SP-1601/2021|EPI_ISL_1123372|2021-02-12	B.1.1.28
hCoV-19/Japan/PG-18483/2021|EPI_ISL_1127124|2021-01-10	B.1.1.28
hCoV-19/Japan/PG-18485/2021|EPI_ISL_1127125|2021-01-12	B.1.1.28
hCoV-19/Japan/PG-17511/2021|EPI_ISL_1131143|2021-01-10	B.1.1.28
hCoV-19/Brazil/2PWLHCPA/2021|EPI_ISL_1163530|2021-02	B.1.1.28
hCoV-19/Brazil/SP-1611/2021|EPI_ISL_1171623|2021-01-15	B.1.1.28
hCoV-19/Brazil/SP-1619/2021|EPI_ISL_1171625|2021-01-05	B.1.1.28
hCoV-19/Brazil/SP-1622/2021|EPI_ISL_1171627|2021-01-13	B.1.1.28
hCoV-19/Brazil/SP-1628/2021|EPI_ISL_1171631|2021-01-08	B.1.1.28
hCoV-19/Brazil/SP-1633/2021|EPI_ISL_1171633|2021-01-11	B.1.1.28
hCoV-19/Brazil/SP-1636/2021|EPI_ISL_1171635|2021-01-05	B.1.1.28
hCoV-19/Brazil/SP-1637/2021|EPI_ISL_1171636|2021-01-05	B.1.1.28
hCoV-19/Brazil/SP-1659/2021|EPI_ISL_1171646|2021-01-21	B.1.1.28
hCoV-19/Brazil/SP-1660/2021|EPI_ISL_1171647|2021-01-21	B.1.1.28
hCoV-19/Brazil/SP-1643/2021|EPI_ISL_1196297|2021-01-19	B.1.1.28
hCoV-19/Brazil/SP-1650/2021|EPI_ISL_1196298|2021-02-02	B.1.1.28
hCoV-19/Brazil/SP-GRU-1554/2021|EPI_ISL_1201886|2021-01-23	B.1.1.28
hCoV-19/Brazil/BA-00751/2021|EPI_ISL_1213237|2021-02-08	B.1.1.28
hCoV-19/Brazil/BA-00753/2021|EPI_ISL_1213269|2021-02-03	B.1.1.28
hCoV-19/Brazil/BA-00712/2021|EPI_ISL_1213294|2021-01-31	B.1.1.28
hCoV-19/Brazil/RJ-00815/2021|EPI_ISL_1213309|2021-01-29	B.1.1.28
hCoV-19/Brazil/BA-00713/2021|EPI_ISL_1213401|2021-01-21	B.1.1.28
hCoV-19/Brazil/PB-00783/2021|EPI_ISL_1213429|2021-01-13	B.1.1.28
hCoV-19/Brazil/SP-1572/2021|EPI_ISL_1219028|2021-01-24	B.1.1.28
hCoV-19/Brazil/SP-1569/2021|EPI_ISL_1219032|2021-01-23	B.1.1.28
hCoV-19/Brazil/PR-FIOCRUZ-5241/2021|EPI_ISL_1219132|2021-01-21	B.1.1.28
hCoV-19/USA/NY-Wadsworth-21018076-01/2021|EPI_ISL_1227371|2021-01-26	B.1.1.28
hCoV-19/USA/NY-Wadsworth-21020615-01/2021|EPI_ISL_1227400|2021-02-03	B.1.1.28
hCoV-19/USA/NY-Wadsworth-21020568-01/2021|EPI_ISL_1227427|2021-02-07	B.1.1.28
hCoV-19/USA/NY-Wadsworth-21026036-01/2021|EPI_ISL_1227445|2021-02-22	B.1.1.28
hCoV-19/USA/NY-Wadsworth-21026037-01/2021|EPI_ISL_1227446|2021-02-22	B.1.1.28
hCoV-19/USA/NY-Wadsworth-21023644-01/2021|EPI_ISL_1227698|2021-02-12	B.1.1.28
hCoV-19/USA/NY-Wadsworth-21018092-01/2021|EPI_ISL_1227933|2021-01-29	B.1.1.28
hCoV-19/USA/NY-Wadsworth-21020590-01/2021|EPI_ISL_1228176|2021-02-03	B.1.1.28
hCoV-19/Brazil/ES-FUNED-320316587/2021|EPI_ISL_1239116|2021-02-03	B.1.1.28
hCoV-19/USA/NY-PRL-03_05_02K19/2021|EPI_ISL_1258936|2021-03-03	B.1.1.28
hCoV-19/Brazil/PE-IEC-178262/2021|EPI_ISL_1261698|2021-01-16	B.1.1.28
hCoV-19/USA/FL-CDC-22526627/2021|EPI_ISL_1266775|2021-03-01	B.1.1.28
hCoV-19/USA/FL-CDC-STM-000020212/2021|EPI_ISL_1269948|2021-02-20	B.1.1.28
hCoV-19/USA/FL-CDC-STM-000022240/2021|EPI_ISL_1270371|2021-02-22	B.1.1.28
hCoV-19/Germany/BW-RKI-I-040231/2021|EPI_ISL_1286592|2021-01-25	B.1.1.28
hCoV-19/Germany/BW-RKI-I-040250/2021|EPI_ISL_1286611|2021-01-25	B.1.1.28
hCoV-19/Brazil/RO-1363/2021|EPI_ISL_1293052|2021-01-16	B.1.1.28
hCoV-19/Brazil/SP-1854/2021|EPI_ISL_1293056|2021-02-02	B.1.1.28
hCoV-19/Brazil/SP-1855/2021|EPI_ISL_1293057|2021-02-01	B.1.1.28
hCoV-19/Brazil/SP-1863/2021|EPI_ISL_1293064|2021-02-05	B.1.1.28
hCoV-19/Brazil/SP-1869/2021|EPI_ISL_1293069|2021-02-01	B.1.1.28
hCoV-19/Belgium/Jessa_11-2110-005910/2021|EPI_ISL_1297165|2021-03-11	B.1.1.28
hCoV-19/USA/FL-CDC-STM-000027471/2021|EPI_ISL_1297937|2021-03-01	B.1.1.28
hCoV-19/Mexico/CMX-INMEGEN-03-03-12/2021|EPI_ISL_1298462|2021-02-22	B.1.1.28
hCoV-19/Brazil/RO-1369/2021|EPI_ISL_1303499|2021-01-18	B.1.1.28
hCoV-19/Brazil/SP-1922/2021|EPI_ISL_1303544|2021-02-15	B.1.1.28
hCoV-19/Norway/2409/2021|EPI_ISL_1317842|2021-01-27	B.1.1.28
hCoV-19/Brazil/SP-1980/2021|EPI_ISL_1358296|2021-02-11	B.1.1.28
hCoV-19/Brazil/SP-1981/2021|EPI_ISL_1358297|2021-02-11	B.1.1.28
hCoV-19/Brazil/MS-1963/2021|EPI_ISL_1358311|2021-01-22	B.1.1.28
hCoV-19/Brazil/SP-1932/2021|EPI_ISL_1358322|2021-02-23	B.1.1.28
hCoV-19/Turkey/HSGM-9324/2021|EPI_ISL_1358394|2021-03-08	B.1.1.28
hCoV-19/Brazil/SP-1984/2021|EPI_ISL_1381044|2021-02-10	B.1.1.28
hCoV-19/Brazil/SP-1986/2021|EPI_ISL_1381046|2021-02-11	B.1.1.28
hCoV-19/Brazil/SP-1989/2021|EPI_ISL_1381049|2021-02-11	B.1.1.28
hCoV-19/Brazil/SP-2009/2021|EPI_ISL_1381064|2021-02-10	B.1.1.28
hCoV-19/Belgium/rega-4963/2021|EPI_ISL_1382789|2021-02-25	B.1.1.28
hCoV-19/USA/NY-Wadsworth-21015676-01/2021|EPI_ISL_1397496|2021-01-22	B.1.1.28
hCoV-19/USA/NY-Wadsworth-21015682-01/2021|EPI_ISL_1397501|2021-01-24	B.1.1.28
hCoV-19/USA/NY-Wadsworth-21028296-01/2021|EPI_ISL_1397621|2021-02-25	B.1.1.28
hCoV-19/India/MH-NCCS-VOC-436/2021|EPI_ISL_1415196|2021-02-03	B.1.1.28
hCoV-19/Mexico/VER-IBT-IMSS-601/2021|EPI_ISL_1416434|2021-03-09	B.1.1.28
hCoV-19/Japan/PG-22269/2021|EPI_ISL_1426592|2021-01-19	B.1.1.28
hCoV-19/Japan/PG-22278/2021|EPI_ISL_1426593|2021-01-28	B.1.1.28
hCoV-19/Japan/PG-22273/2021|EPI_ISL_1427064|2021-01-22	B.1.1.28
hCoV-19/Japan/PG-27319/2021|EPI_ISL_1430700|2021-01-30	B.1.1.28
hCoV-19/Brazil/SP-731229-NBD14/2021|EPI_ISL_1445089|2021-03-02	B.1.1.28
hCoV-19/Brazil/SP-731234-NBD14/2021|EPI_ISL_1445090|2021-03-02	B.1.1.28
hCoV-19/Brazil/SP-765166-NBD23/2021|EPI_ISL_1445134|2021-03-07	B.1.1.28
hCoV-19/Brazil/SP-765479-NBD14/2021|EPI_ISL_1445155|2021-03-09	B.1.1.28
hCoV-19/Brazil/SP-783743-NBD02/2021|EPI_ISL_1445184|2021-03-15	B.1.1.28
hCoV-19/Brazil/SP-791227-NBD20/2021|EPI_ISL_1445195|2021-03-15	B.1.1.28
hCoV-19/Brazil/SP-IAL-718213-NBD07/2021|EPI_ISL_1445235|2021-02-27	B.1.1.28
hCoV-19/Brazil/SP-IAL-718242-NBD14/2021|EPI_ISL_1445242|2021-02-26	B.1.1.28
hCoV-19/Brazil/SP-IAL-721436-NBD21/2021|EPI_ISL_1445249|2021-02-26	B.1.1.28
hCoV-19/Brazil/SP-IAL-721578-NBD18/2021|EPI_ISL_1445270|2021-02-28	B.1.1.28
hCoV-19/Brazil/SP-HIAE-ID053/2021|EPI_ISL_1446194|2021-03-19	B.1.1.28
hCoV-19/Brazil/SP-FIOCRUZ-12416/2021|EPI_ISL_1464675|2021-03-03	B.1.1.28
hCoV-19/Brazil/SP-FIOCRUZ-12401/2021|EPI_ISL_1464677|2021-03-01	B.1.1.28
hCoV-19/Brazil/MA-FIOCRUZ-11477/2021|EPI_ISL_1465225|2021-02-04	B.1.1.28
hCoV-19/Brazil/MS-2029/2021|EPI_ISL_1468437|2021-01-10	B.1.1.28
hCoV-19/Brazil/SP-2046/2021|EPI_ISL_1468442|2021-02-18	B.1.1.28
hCoV-19/Brazil/SP-2061/2021|EPI_ISL_1468449|2021-02-08	B.1.1.28
hCoV-19/Brazil/SP-2072/2021|EPI_ISL_1468453|2021-01-26	B.1.1.28
hCoV-19/Brazil/SP-2073/2021|EPI_ISL_1468454|2021-02-01	B.1.1.28
hCoV-19/Brazil/SP-2082/2021|EPI_ISL_1468459|2021-02-03	B.1.1.28
hCoV-19/Brazil/SP-2104/2021|EPI_ISL_1468466|2021-01-28	B.1.1.28
hCoV-19/Brazil/SP-2118/2021|EPI_ISL_1468469|2021-01-30	B.1.1.28
hCoV-19/Brazil/SP-2120/2021|EPI_ISL_1468470|2021-02-06	B.1.1.28
hCoV-19/Brazil/SP-C2145/2021|EPI_ISL_1493590|2021-02-06	B.1.1.28
hCoV-19/Brazil/SP-C2130/2021|EPI_ISL_1493591|2021-02-04	B.1.1.28
hCoV-19/Brazil/SP-C2128/2021|EPI_ISL_1493592|2021-02-02	B.1.1.28
hCoV-19/Spain/EX-ISCIII-211816/2021|EPI_ISL_1510080|2021-02-27	B.1.1.28
hCoV-19/Spain/EX-ISCIII-211817/2021|EPI_ISL_1510081|2021-02-27	B.1.1.28
hCoV-19/Brazil/SP-2184/2021|EPI_ISL_1520110|2021-02-19	B.1.1.28
hCoV-19/Brazil/SP-2231/2021|EPI_ISL_1533691|2021-02-19	B.1.1.28
hCoV-19/Brazil/SP-2232/2021|EPI_ISL_1533692|2021-01-20	B.1.1.28
hCoV-19/Brazil/SP-2237/2021|EPI_ISL_1533697|2021-01-30	B.1.1.28
hCoV-19/Brazil/SP-2265/2021|EPI_ISL_1533724|2021-02-25	B.1.1.28
hCoV-19/Belgium/Jessa_11-2112-008433/2021|EPI_ISL_1577604|2021-03-28	B.1.1.28
hCoV-19/Brazil/BA-LACEN-129/2021|EPI_ISL_1583657|2021-02-03	B.1.1.28
hCoV-19/Brazil/BA-LACEN-130/2021|EPI_ISL_1583658|2021-02-04	B.1.1.28
hCoV-19/Brazil/BA-LACEN-173/2021|EPI_ISL_1583727|2021-03-01	B.1.1.28
hCoV-19/England/QEUH-14C1E55/2021|EPI_ISL_1595406|2021-03-31	B.1.1.28
hCoV-19/USA/MA-CDC-LC0037276/2021|EPI_ISL_1610252|2021-03-24	B.1.1.28
hCoV-19/USA/NY-Wadsworth-21028749-01/2021|EPI_ISL_1624056|2021-01-15	B.1.1.28
hCoV-19/USA/NY-Wadsworth-21028809-01/2021|EPI_ISL_1624076|2021-01-18	B.1.1.28
hCoV-19/USA/NY-Wadsworth-21028819-01/2021|EPI_ISL_1624081|2021-01-18	B.1.1.28
hCoV-19/Brazil/SP-2284/2021|EPI_ISL_1625985|2021-02-18	B.1.1.28
hCoV-19/Brazil/SP-2297/2021|EPI_ISL_1625996|2021-02-25	B.1.1.28
hCoV-19/Brazil/SP-2310/2021|EPI_ISL_1626008|2021-02-28	B.1.1.28
hCoV-19/Brazil/SP-2313/2021|EPI_ISL_1628346|2021-01-01	B.1.1.28
hCoV-19/Spain/MD-HGUGM-21156489/2021|EPI_ISL_1647843|2021-04-06	B.1.1.28
hCoV-19/Spain/MD-HGUGM-21158248/2021|EPI_ISL_1647850|2021-04-07	B.1.1.28
hCoV-19/USA/TX-DSHS-5606/2021|EPI_ISL_1660606|2021-04-07	B.1.1.28
hCoV-19/USA/TX-DSHS-5610/2021|EPI_ISL_1660610|2021-04-07	B.1.1.28
hCoV-19/USA/TX-DSHS-5613/2021|EPI_ISL_1660613|2021-04-07	B.1.1.28
hCoV-19/USA/TX-DSHS-5614/2021|EPI_ISL_1660614|2021-04-07	B.1.1.28
hCoV-19/Taiwan/NTU60/2021|EPI_ISL_1667472|2021-03-12	B.1.1.28
hCoV-19/Spain/CT-ISCIII-212367/2021|EPI_ISL_1684086|2021-02-03	B.1.1.28
hCoV-19/USA/NY-MSHSPSP-PV35197/2021|EPI_ISL_1709347|2021-03-12	B.1.1.28
hCoV-19/USA/NY-MSHSPSP-PV36462/2021|EPI_ISL_1709917|2021-04-05	B.1.1.28
hCoV-19/Spain/CT-HUGTiPR013JG9F10/2021|EPI_ISL_1719809|2021-04-15	B.1.1.28
hCoV-19/Brazil/SP-2615/2021|EPI_ISL_1731606|2021-04-03	B.1.1.28
hCoV-19/USA/TX-DSHS-5752/2021|EPI_ISL_1760108|2021-04-12	B.1.1.28
hCoV-19/USA/TX-DSHS-5762/2021|EPI_ISL_1760559|2021-04-12	B.1.1.28
hCoV-19/Brazil/SP-834951/2021|EPI_ISL_1795395|2021-03-24	B.1.1.28
hCoV-19/Brazil/SP-834983/2021|EPI_ISL_1795396|2021-03-24	B.1.1.28
hCoV-19/Brazil/SP-835027/2021|EPI_ISL_1795397|2021-03-24	B.1.1.28
hCoV-19/Brazil/SP-831698/2021|EPI_ISL_1795398|2021-03-20	B.1.1.28
hCoV-19/Brazil/SP-833837/2021|EPI_ISL_1795418|2021-03-22	B.1.1.28
hCoV-19/Brazil/SP-834106/2021|EPI_ISL_1795420|2021-03-22	B.1.1.28
hCoV-19/Brazil/SP-834109/2021|EPI_ISL_1795421|2021-03-22	B.1.1.28
hCoV-19/Brazil/SP-834157/2021|EPI_ISL_1795422|2021-03-23	B.1.1.28
hCoV-19/USA/CA-CDC-LC0044982/2021|EPI_ISL_1798980|2021-04-10	B.1.1.28
hCoV-19/USA/TX-CDC-LC0045281/2021|EPI_ISL_1799147|2021-04-09	B.1.1.28
hCoV-19/Brazil/SP-2428/2021|EPI_ISL_1821229|2021-01-27	B.1.1.28
hCoV-19/Brazil/SP-2430/2021|EPI_ISL_1821231|2021-02-04	B.1.1.28
hCoV-19/Brazil/SP-2441/2021|EPI_ISL_1821238|2021-03-17	B.1.1.28
hCoV-19/Brazil/SP-975/2021|EPI_ISL_833165|2021-01-06	B.1.1.28
hCoV-19/England/CAMC-FB204A/2021|EPI_ISL_857679|2021-01-11	B.1.1.28
hCoV-19/Japan/IC-0736/2021|EPI_ISL_860113|2021-01-17	B.1.1.28
hCoV-19/Brazil/SP-1011/2021|EPI_ISL_882665|2021-01-05	B.1.1.28
hCoV-19/Brazil/SP-1018/2021|EPI_ISL_882672|2021-01-13	B.1.1.28
hCoV-19/USA/MD-HP01287/2021|EPI_ISL_887535|2021-01-02	B.1.1.28
hCoV-19/Belgium/rega-1698/2021|EPI_ISL_890322|2021-01-03	B.1.1.28
hCoV-19/USA/NY-Wadsworth-21010018-01/2021|EPI_ISL_896351|2021-01-04	B.1.1.28
hCoV-19/Brazil/PA-IEC-177368/2021|EPI_ISL_918550|2021-01-11	B.1.1.28
hCoV-19/Portugal/PT2501/2021|EPI_ISL_941550|2021-01-14	B.1.1.28
hCoV-19/Portugal/PT2503/2021|EPI_ISL_941552|2021-01-14	B.1.1.28
hCoV-19/Portugal/PT2914/2021|EPI_ISL_941896|2021-01-13	B.1.1.28
hCoV-19/USA/MA-Broad_CRSP-00368/2021|EPI_ISL_976950|2021-01-08	B.1.1.28
hCoV-19/USA/MD-HP02148/2021|EPI_ISL_981183|2021-02-01	B.1.1.28
hCoV-19/Brazil/SP-1402/2021|EPI_ISL_984253|2021-01-04	B.1.1.28
hCoV-19/USA/NY-Wadsworth-21015601-01/2021|EPI_ISL_1016306|2021-01-17	B.1.1.28
hCoV-19/Brazil/SP-1246/2021|EPI_ISL_1040823|2021-01-29	B.1.1.28
hCoV-19/USA/NY-PRL-2021_02_08_05D05/2021|EPI_ISL_1041373|2021-02-06	B.1.1.28
hCoV-19/Brazil/SP-1739/2021|EPI_ISL_1078981|2021-01-11	B.1.1.28
hCoV-19/Brazil/SP-1740/2021|EPI_ISL_1078983|2021-01-08	B.1.1.28
hCoV-19/Brazil/SP-1741/2021|EPI_ISL_1078984|2021-01-14	B.1.1.28
hCoV-19/Brazil/SP-1746/2021|EPI_ISL_1078991|2021-01-22	B.1.1.28
hCoV-19/Brazil/SP-1757/2021|EPI_ISL_1078996|2021-02-09	B.1.1.28
hCoV-19/Brazil/SP-1749/2021|EPI_ISL_1079158|2021-01-28	B.1.1.28
hCoV-19/Brazil/SP-1753/2021|EPI_ISL_1079163|2021-02-04	B.1.1.28
hCoV-19/Brazil/SP-1755/2021|EPI_ISL_1079166|2021-02-06	B.1.1.28
hCoV-19/USA/TX-HMH-MCoV-24698/2021|EPI_ISL_1079280|2021-01-19	B.1.1.28
hCoV-19/USA/MA-Broad_CRSP-00030/2021|EPI_ISL_1121645|2021-01-02	B.1.1.28
hCoV-19/Brazil/SP-1604/2021|EPI_ISL_1123374|2021-01-24	B.1.1.28
hCoV-19/Germany/NI-RKI-I-022425/2021|EPI_ISL_1152591|2021-01-29	B.1.1.28
hCoV-19/Brazil/RS-32MBSHCPA/2021|EPI_ISL_1161413|2021-02	B.1.1.28
hCoV-19/Brazil/RS-40FCZVHCPA/2021|EPI_ISL_1161415|2021-02	B.1.1.28
hCoV-19/Brazil/SP-1820/2021|EPI_ISL_1171664|2021-02-15	B.1.1.28
hCoV-19/Brazil/SP-1827/2021|EPI_ISL_1171668|2021-01-11	B.1.1.28
hCoV-19/Brazil/SP-1828/2021|EPI_ISL_1171669|2021-01-09	B.1.1.28
hCoV-19/Brazil/SP-1830/2021|EPI_ISL_1171671|2021-01-18	B.1.1.28
hCoV-19/Brazil/RJ-FUNED-330257308/2021|EPI_ISL_1182554|2021-02-01	B.1.1.28
hCoV-19/Brazil/BA-00750/2021|EPI_ISL_1213220|2021-02-15	B.1.1.28
hCoV-19/Brazil/BA-00707/2021|EPI_ISL_1213226|2021-02-10	B.1.1.28
hCoV-19/Brazil/RN-00854/2021|EPI_ISL_1213317|2021-01-29	B.1.1.28
hCoV-19/Brazil/PB-00763/2021|EPI_ISL_1213433|2021-01-12	B.1.1.28
hCoV-19/USA/NY-Wadsworth-21020497-01/2021|EPI_ISL_1227396|2021-02-03	B.1.1.28
hCoV-19/USA/FL-CDC-STM-000015539/2021|EPI_ISL_1268114|2021-02-14	B.1.1.28
hCoV-19/Brazil/SP-1873/2021|EPI_ISL_1293072|2021-01-30	B.1.1.28
hCoV-19/Brazil/SP-1884/2021|EPI_ISL_1293081|2021-01-31	B.1.1.28
hCoV-19/Brazil/SP-1903/2021|EPI_ISL_1303527|2021-02-08	B.1.1.28
hCoV-19/Brazil/SP-1905/2021|EPI_ISL_1303528|2021-02-12	B.1.1.28
hCoV-19/Brazil/TO-1942/2021|EPI_ISL_1358302|2021-02-26	B.1.1.28
hCoV-19/Brazil/MS-1951/2021|EPI_ISL_1358305|2021-03-02	B.1.1.28
hCoV-19/Brazil/MS-1948/2021|EPI_ISL_1358307|2021-02-09	B.1.1.28
hCoV-19/Brazil/MS-1954/2021|EPI_ISL_1358308|2021-02-09	B.1.1.28
hCoV-19/Brazil/MS-1952/2021|EPI_ISL_1358309|2021-02-03	B.1.1.28
hCoV-19/USA/NY-21-CoV-1434-VTM1-AJDK142/2021|EPI_ISL_1379204|2021-02-09	B.1.1.28
hCoV-19/Belgium/Jessa-51-2111-000056/2021|EPI_ISL_1416686|2021-03-21	B.1.1.28
hCoV-19/Brazil/SP-757179-NBD21/2021|EPI_ISL_1445108|2021-03-08	P.2
hCoV-19/Brazil/SP-800996-NBD08/2021|EPI_ISL_1445201|2021-03-15	P.2
hCoV-19/Brazil/SP-IAL-718196-NBD01/2021|EPI_ISL_1445229|2021-02-27	P.2
hCoV-19/Brazil/SP-AFIP_12_2021/2021|EPI_ISL_1499020|2021-02-17	B.1.1.28
hCoV-19/Brazil/SP-2225/2021|EPI_ISL_1520134|2021-02-19	B.1.1.28
hCoV-19/Brazil/SP-2226/2021|EPI_ISL_1520135|2021-02-19	B.1.1.28
hCoV-19/USA/IL-C21WGS0061/2021|EPI_ISL_1520165|2021-03-23	B.1.1.28
hCoV-19/England/QEUH-148F257/2021|EPI_ISL_1595332|2021-03-28	B.1.1.28
hCoV-19/USA/NY-Wadsworth-21028681-01/2021|EPI_ISL_1624013|2021-01-13	B.1.1.28
hCoV-19/USA/NY-Wadsworth-21028699-01/2021|EPI_ISL_1624022|2021-01-14	B.1.1.28
hCoV-19/Brazil/SP-2533/2021|EPI_ISL_1731593|2021-04-05	B.1.1.28
hCoV-19/Spain/MD-14248572/2021|EPI_ISL_1754083|2021-03	B.1.1.28
hCoV-19/Turkey/HSGM-10748/2021|EPI_ISL_1790167|2021-03-09	B.1.1.28
hCoV-19/Ireland/D-NVRL-83IRL75299/2021|EPI_ISL_875351|2021-01-17	B.1.1.28
hCoV-19/Portugal/PT2534/2021|EPI_ISL_941583|2021-01-13	B.1.1.28
hCoV-19/USA/MA-Broad_CRSP-00415/2021|EPI_ISL_976998|2021-01-08	B.1.1.28
hCoV-19/Brazil/RS-8711/2021|EPI_ISL_983868|2021-02-02	B.1.1.28
hCoV-19/Brazil/SP-1403/2021|EPI_ISL_984254|2021-01-04	B.1.1.28
hCoV-19/USA/NY-PRL-2021_0202_00A10/2021|EPI_ISL_984932|2021-01-30	B.1.1.28
hCoV-19/USA/NY-PRL-2021_0202_00A04/2021|EPI_ISL_984938|2021-01-30	B.1.1.28
hCoV-19/Brazil/SP-14/2020|EPI_ISL_416036|2020-03-05	B.1.1.28
hCoV-19/Brazil/SP-BT6731/2020|EPI_ISL_875541|2020-03-09	B.1.1.28
hCoV-19/Japan/IC-0779/2021|EPI_ISL_1046782|2021-01-28	B.1.1.28 + L452R
hCoV-19/Japan/IC-0844/2021|EPI_ISL_1425749|2021-03-03	B.1.1.28 + L452R
hCoV-19/Brazil/SP-2223/2021|EPI_ISL_1520132|2021-02-19	P.4
hCoV-19/Brazil/SP-2224/2021|EPI_ISL_1520133|2021-02-19	P.4
hCoV-19/Brazil/SP-48379-21/2021|EPI_ISL_1580269|2021-03-31	P.4
hCoV-19/Brazil/SP-2281/2021|EPI_ISL_1625982|2021-02-17	P.4
hCoV-19/Brazil/SP-2282/2021|EPI_ISL_1625983|2021-02-18	P.4
hCoV-19/Brazil/SP-BT18005/2021|EPI_ISL_1734841|2021-03-24	P.4
hCoV-19/Brazil/SP-BT19806/2021|EPI_ISL_1734875|2021-04-05	P.4
hCoV-19/Brazil/SP-827819/2021|EPI_ISL_1795084|2021-03-21	P.4
hCoV-19/Brazil/SP-827826/2021|EPI_ISL_1795085|2021-03-21	P.4
hCoV-19/Brazil/SP-827926/2021|EPI_ISL_1795086|2021-03-21	P.4
hCoV-19/Brazil/SP-833757/2021|EPI_ISL_1795087|2021-03-22	P.4
hCoV-19/Brazil/SP-833783/2021|EPI_ISL_1795088|2021-03-22	P.4
hCoV-19/Brazil/SP-833797/2021|EPI_ISL_1795089|2021-03-22	P.4
hCoV-19/Brazil/SP-833805/2021|EPI_ISL_1795090|2021-03-22	P.4
hCoV-19/Brazil/SP-827827/2021|EPI_ISL_1795091|2021-03-21	P.4
hCoV-19/Brazil/SP-833817/2021|EPI_ISL_1795092|2021-03-21	P.4
hCoV-19/Brazil/SP-26656/2021|EPI_ISL_1795401|2021-03-24	P.4
hCoV-19/Brazil/SP-827543/2021|EPI_ISL_1795412|2021-03-21	P.4
hCoV-19/Brazil/SP-827835/2021|EPI_ISL_1795413|2021-03-21	P.4
P1_hCoV-19/Brazil/AM-1192/2021|EPI_ISL_943990|2021-01-19	P.1
P1_hCoV-19/Brazil/SC-1327/2021|EPI_ISL_985319|2021-01-12	P.1
P1_hCoV-19/Brazil/RR-1089/2021|EPI_ISL_943972|2021-01-25	P.1
P1_hCoV-19/Brazil/PA-IEC-177366/2021|EPI_ISL_904121|2021-01-08	P.1
hCoV-19/Brazil/SP-BT19579/2021|EPI_ISL_1734844|2021-04-03	P.1
hCoV-19/Brazil/SP-BT19582/2021|EPI_ISL_1734846|2021-04-03	P.1
hCoV-19/Brazil/SP-BT19783/2021|EPI_ISL_1734869|2021-04-03	P.1
hCoV-19/Brazil/SP-BT19784/2021|EPI_ISL_1734871|2021-04-03	P.1
hCoV-19/Brazil/SP-BT19789/2021|EPI_ISL_1734872|2021-04-05	P.1
hCoV-19/Brazil/SP-BT19794/2021|EPI_ISL_1734874|2021-04-05	P.1
hCoV-19/Brazil/SP-2389/2020|EPI_ISL_1821208|2020-11-03	P.1
P.2_hCoV-19/Brazil/SP-1076/2021|EPI_ISL_940628|2021-01-22	P.2
P.2_hCoV-19/Brazil/SP-1410/2021|EPI_ISL_984261|2021-01-12	P.2
P.2_hCoV-19/Brazil/RJ-00537/2020|EPI_ISL_717922|2020-10-29	P.2
P.2_hCoV-19/Brazil/BA-2/2020|EPI_ISL_756294|2020-10-26	P.2
hCoV-19/Brazil/GO-2013/2021|EPI_ISL_1468431|2021-03-16	P.2
hCoV-19/Brazil/BA-LACEN-168/2021|EPI_ISL_1583714|2021-03-01	P.2
hCoV-19/Brazil/SP-BT19756/2021|EPI_ISL_1734864|2021-04-05	P.2
hCoV-19/Norway/3458/2021|EPI_ISL_1073934|2021-02-05	P.3
hCoV-19/Japan/IC-0824/2021|EPI_ISL_1198832|2021-02-25	P.3
hCoV-19/Netherlands/FL-RIVM-24324/2021|EPI_ISL_1597203|2021-02-27	P.3
hCoV-19/India/GJ-ICMR-NIV-INSACOG-GSEQ-2824/2021|EPI_ISL_1841279|2021-04-10	B.1.617.2_Indian
hCoV-19/India/GJ-ICMR-NIV-INSACOG-GSEQ-2977/2021|EPI_ISL_1841282|2021-04-03	B.1.617.2_Indian
hCoV-19/India/MH-ICMR-NIV-INSAGOG-GSEQ-1391/2021|EPI_ISL_1841313|2021-03-20	B.1.617.1_Indian
hCoV-19/Germany/un-RKI-I-100432/2021|EPI_ISL_1846153|2021-04-05	B.1.617.2_Indian
hCoV-19/Germany/BY-RKI-I-102607/2021|EPI_ISL_1847907|2021-04-19	B.1.617.2_Indian
hCoV-19/England/ALDP-1541B28/2021|EPI_ISL_1858156|2021-04-26	B.1.617.2_Indian
hCoV-19/Denmark/DCGC-84434/2021|EPI_ISL_1893709|2021-01-11	B.1.427_CA
hCoV-19/Denmark/DCGC-84941/2021|EPI_ISL_1894251|2021-03-15	B.1.427_CA
hCoV-19/USA/CA-CDC-2-4222663/2021|EPI_ISL_1910455|2021-03-20	B.1.427_CA
hCoV-19/USA/CA-CDC-2-4222652/2021|EPI_ISL_1910456|2021-03-23	B.1.427_CA
hCoV-19/USA/CA-CDC-2-4222657/2021|EPI_ISL_1910463|2021-03-17	B.1.427_CA
hCoV-19/USA/TX-BSWTemple-ILL-R6-0067/2021|EPI_ISL_1911938|2021-04-14	B.1.429_CA
hCoV-19/USA/NJ-NYGC-S-HU-2262-CQEC947/2021|EPI_ISL_1912887|2021-02-01	B.1.429_CA
hCoV-19/Georgia/Tb-SNGS071/2021|EPI_ISL_1914785|2021-03-29	B.1.1.7_UK
hCoV-19/Georgia/Tb-SNGS072/2021|EPI_ISL_1914938|2021-04-06	B.1.1.7_UK
hCoV-19/Poland/PL_P1839/2021|EPI_ISL_1915431|2021-04-17	B.1.1.7_UK
hCoV-19/Poland/PL_P1840/2021|EPI_ISL_1915432|2021-04-17	B.1.1.7_UK
B.1.1.7_hCoV-19/Brazil/SP-1045/2021|EPI_ISL_940609|2021-01-19	B.1.1.7_UK
B.1.1.7_hCoV-19/Brazil/DF-1025/2020|EPI_ISL_882664|2020-12-31	B.1.1.7_UK
B.1.1.7_hCoV-19/Brazil/GO-1054/2021|EPI_ISL_940612|2021-01-15	B.1.1.7_UK
B.1.1.7_hCoV-19/Brazil/SP-Sample24/2021|EPI_ISL_1109632|2021-02_taqua	B.1.1.7_UK
hCoV-19/Japan/IC-0969/2021|EPI_ISL_1927843|2021-04-05	B.1.1.28 + L452R
hCoV-19/Brazil/SP-IB_100203/2021|EPI_ISL_1966238|2021-03-16	P.4
hCoV-19/Brazil/SP-IB_100526/2021|EPI_ISL_1966541|2021-03-29	P.4
hCoV-19/Brazil/SP-IB_100539/2021|EPI_ISL_1966554|2021-03-29	P.4
hCoV-19/Brazil/SP-IB_100777/2021|EPI_ISL_1966770|2021-04-14	P.4
hCoV-19/Brazil/SP-IB_100874/2021|EPI_ISL_1966858|2021-04-08	P.4
hCoV-19/Brazil/SP-IB_100933/2021|EPI_ISL_1966917|2021-04-08	P.4
hCoV-19/Brazil/SP-IB_100959/2021|EPI_ISL_1966943|2021-04-05	P.4
hCoV-19/Brazil/SP-IB_100960/2021|EPI_ISL_1966944|2021-04-05	P.4
hCoV-19/Brazil/SP-IB_100964/2021|EPI_ISL_1966948|2021-04-05	P.4
hCoV-19/Brazil/SP-IB_101079/2021|EPI_ISL_1967060|2021-04-05	P.4
hCoV-19/Brazil/SP-IB_101080/2021|EPI_ISL_1967061|2021-04-08	P.4
hCoV-19/USA/MA-CDCBI-CRSP_53G4OFAUTU67PS7W/2021|EPI_ISL_1968009|2021-04-26	B.1.1.28 + L452R
hCoV-19/Philippines/PH-PGC-02949/2021|EPI_ISL_2105301|2021-01-18	B.1.1.28 + L452R
hCoV-19/Philippines/PH-PGC-04298/2021|EPI_ISL_2105314|2021-01-22	B.1.1.28 + L452R
hCoV-19/Philippines/PH-PGC-02967/2021|EPI_ISL_2105355|2021-01-18	B.1.1.28 + L452R
hCoV-19/Philippines/PH-PGC-02965/2021|EPI_ISL_2105362|2021-01-15	B.1.1.28 + L452R
hCoV-19/Japan/IC-1101/2021|EPI_ISL_2131797|2021-04-21	B.1.1.28 + L452R
hCoV-19/Brazil/SP-IB_101282/2021|EPI_ISL_2170978|2021-04-19	P.4
hCoV-19/Brazil/SP-BT19482/2021|EPI_ISL_2223407|2021-04-01	P.4
hCoV-19/Brazil/SP-BT19808/2021|EPI_ISL_2223414|2021-04-05	P.4
hCoV-19/Brazil/SP-BT21656/2021|EPI_ISL_2223425|2021-04-16	P.4
hCoV-19/Brazil/SP-BT21671/2021|EPI_ISL_2223427|2021-04-16	P.4
hCoV-19/Brazil/SP-BT22137/2021|EPI_ISL_2223430|2021-04-20	P.4
hCoV-19/Brazil/SP-BT22188/2021|EPI_ISL_2223431|2021-04-22	P.4
hCoV-19/Brazil/SP-BT22219/2021|EPI_ISL_2223433|2021-04-22	P.4
hCoV-19/Brazil/SP-BT22220/2021|EPI_ISL_2223435|2021-04-22	P.4
hCoV-19/Brazil/SP-BT21458/2021|EPI_ISL_2223422|2021-04-16	P.4
hCoV-19/Brazil/SP-BT22541/2021|EPI_ISL_2223438|2021-04-25	P.4
hCoV-19/Brazil/SP-IB_102880/2021|EPI_ISL_2209288|2021-04-12	P.4
hCoV-19/Brazil/SP-IB_101688/2021|EPI_ISL_2209379|2021-03-24	P.4
hCoV-19/Brazil/SP-IB_102795/2021|EPI_ISL_2209593|2021-03-25	P.4
hCoV-19/Brazil/SP-IB_102816/2021|EPI_ISL_2209600|2021-03-31	P.4
hCoV-19/Brazil/SP-IB_102872/2021|EPI_ISL_2209732|2021-04-12	P.4
hCoV-19/Brazil/SP-IB_102878/2021|EPI_ISL_2209739|2021-04-15	P.4
hCoV-19/Brazil/SP-IB_102879/2021|EPI_ISL_2209746|2021-04-15	P.4
hCoV-19/Brazil/SP-IB_102873/2021|EPI_ISL_2209872|2021-04-12	P.4
hCoV-19/Brazil/SP-IB_102877/2021|EPI_ISL_2209888|2021-04-14	P.4
hCoV-19/Brazil/SP-IB_102871/2021|EPI_ISL_2210253|2021-04-12	P.4
hCoV-19/Brazil/SP-IB_102874/2021|EPI_ISL_2210275|2021-04-13	P.4
hCoV-19/Brazil/SP-IB_102875/2021|EPI_ISL_2210279|2021-04-14	P.4
hCoV-19/Brazil/SP-19486/2021|EPI_ISL_2295387|2021-04-01	P.4
hCoV-19/Brazil/SP-26069/2021|EPI_ISL_2295431|2021-05-11	P.4
hCoV-19/Brazil/SP-26077/2021|EPI_ISL_2295433|2021-05-11	P.4
hCoV-19/Brazil/SP-26378/2021|EPI_ISL_2295441|2021-05-12	P.4
hCoV-19/Brazil/SP-26729/2021|EPI_ISL_2295443|2021-05-13	P.4
hCoV-19/Brazil/SP-26753/2021|EPI_ISL_2295448|2021-05-13	P.4
hCoV-19/Brazil/SP-BT23629/2021|EPI_ISL_2323123|2021-04-29	P.4
hCoV-19/Brazil/SP-BT23766/2021|EPI_ISL_2323124|2021-04-30	P.4
hCoV-19/Brazil/SP-BT23794/2021|EPI_ISL_2323127|2021-04-30	P.4
hCoV-19/Brazil/SP-BT23924/2021|EPI_ISL_2323129|2021-05-03	P.4
hCoV-19/Brazil/SP-BT24638/2021|EPI_ISL_2323133|2021-05-05	P.4
hCoV-19/Brazil/SP-BT24640/2021|EPI_ISL_2323134|2021-05-05	P.4
hCoV-19/Brazil/SP-BT24789/2021|EPI_ISL_2323135|2021-05-06	P.4
hCoV-19/Brazil/SP-BT25344/2021|EPI_ISL_2323138|2021-05-07	P.4
hCoV-19/Brazil/SP-BT26710/2021|EPI_ISL_2378671|2021-05-13	P.4
hCoV-19/Brazil/SP-BT26949/2021|EPI_ISL_2378675|2021-05-14	P.4
hCoV-19/Brazil/SP-IB_101435/2021|EPI_ISL_2344568|2021-04-12	P.4
hCoV-19/Brazil/SP-IB_101539/2021|EPI_ISL_2344671|2021-03-24	P.4
hCoV-19/Brazil/SP-IB_101545/2021|EPI_ISL_2344677|2021-03-25	P.4
hCoV-19/Brazil/SP-IB_101561/2021|EPI_ISL_2344693|2021-03-31	P.4
hCoV-19/Brazil/SP-IB_101629/2021|EPI_ISL_2344709|2021-04-13	P.4
hCoV-19/Brazil/SP-IB_101640/2021|EPI_ISL_2344718|2021-04-14	P.4
hCoV-19/Brazil/SP-IB_101643/2021|EPI_ISL_2344721|2021-04-15	P.4
hCoV-19/Brazil/SP-IB_101644/2021|EPI_ISL_2344722|2021-04-15	P.4
hCoV-19/Brazil/SP-IB_101678/2021|EPI_ISL_2344756|2021-04-19	P.4
hCoV-19/Brazil/SP-IB_101702/2021|EPI_ISL_2344775|2021-04-19	P.4
hCoV-19/Brazil/SP-IB_101707/2021|EPI_ISL_2344780|2021-04-19	P.4
hCoV-19/Brazil/SP-IB_101709/2021|EPI_ISL_2344782|2021-04-19	P.4
hCoV-19/Brazil/SP-IB_101720/2021|EPI_ISL_2344793|2021-04-19	P.4
hCoV-19/Brazil/SP-IB_101778/2021|EPI_ISL_2344846|2021-04-21	P.4
hCoV-19/Brazil/SP-IB_101800/2021|EPI_ISL_2344866|2021-04-22	P.4
hCoV-19/Brazil/SP-IB_102376/2021|EPI_ISL_2345414|2021-03-21	P.4
hCoV-19/Brazil/SP-IB_102393/2021|EPI_ISL_2345431|2021-03-21	P.4
hCoV-19/Brazil/SP-IB_102394/2021|EPI_ISL_2345432|2021-03-21	P.4
hCoV-19/Brazil/SP-IB_102395/2021|EPI_ISL_2345433|2021-03-21	P.4
hCoV-19/Brazil/SP-IB_102396/2021|EPI_ISL_2345434|2021-03-21	P.4
hCoV-19/Brazil/SP-IB_102399/2021|EPI_ISL_2345437|2021-03-21	P.4
hCoV-19/Brazil/SP-IB_102496/2021|EPI_ISL_2345533|2021-03-22	P.4
hCoV-19/Brazil/SP-IB_102500/2021|EPI_ISL_2345537|2021-03-22	P.4
hCoV-19/Brazil/SP-IB_102504/2021|EPI_ISL_2345541|2021-03-22	P.4
hCoV-19/Brazil/SP-IB_102507/2021|EPI_ISL_2345544|2021-03-22	P.4
hCoV-19/Brazil/SP-IB_102510/2021|EPI_ISL_2345547|2021-03-21	P.4
hCoV-19/Brazil/SP-IB_103302/2021|EPI_ISL_2445083|2021-05-10	P.4
hCoV-19/Brazil/SP-IB_111359/2021|EPI_ISL_2493264|2021-05-20	P.4
hCoV-19/Brazil/SP-IB_110974/2021|EPI_ISL_2494342|2021-05-17	P.4
hCoV-19/Brazil/SP-IB_110973/2021|EPI_ISL_2494343|2021-05-17	P.4
hCoV-19/Brazil/SP-IB_111353/2021|EPI_ISL_2494344|2021-05-16	P.4
hCoV-19/Brazil/SP-IB_111358/2021|EPI_ISL_2494345|2021-05-16	P.4
hCoV-19/Brazil/SP-IB_111351/2021|EPI_ISL_2494346|2021-05-16	P.4
hCoV-19/Brazil/SP-IB_111352/2021|EPI_ISL_2494347|2021-05-16	P.4
hCoV-19/Brazil/SP-IB_111355/2021|EPI_ISL_2494348|2021-05-20	P.4
hCoV-19/Brazil/SP-IB_111356/2021|EPI_ISL_2494349|2021-05-20	P.4
hCoV-19/Brazil/SP-IB_111354/2021|EPI_ISL_2494350|2021-05-20	P.4
hCoV-19/Brazil/SP-IB_111357/2021|EPI_ISL_2494351|2021-05-20	P.4
hCoV-19/Brazil/SP-IB_110781/2021|EPI_ISL_2494352|2021-05-17	P.4
hCoV-19/Brazil/SP-IB_112307/2021|EPI_ISL_2494353|2021-05-25	P.4
hCoV-19/Brazil/SP-BT34514/2021|EPI_ISL_2843982|2021-06-2	P.4
hCoV-19/Brazil/SP-BT38684/2021|EPI_ISL_2844171|2021-06-10	P.4
hCoV-19/Brazil/SE-FIOCRUZ-30355/2021|EPI_ISL_2863729|2021-05-26	P.4
