# Supplementary material for: The Emergence of the New P.4 Lineage of SARS-CoV-2 With Spike L452R Mutation in Brazil
Source: Front Public Health. 2021 Oct 1;9:745310. doi: 10.3389/fpubh.2021.745310 (PMC8517261; doi:10.3389/fpubh.2021.745310)
Supplement: Supplementary file 1 [file Data_Sheet_1.zip › Supplentary/Supplementary File 4.xlsx]

## Sheet: Planilha1
Sequences from this study
GISAID ID	City	Submission Date	Lineage
EPI_ISL_2323129	Porto Ferreira	2021-05-28	P.4
EPI_ISL_1734841	Porto Ferreira	2021-04-26	P.4
EPI_ISL_1734875	Porto Ferreira	2021-04-26	P.4
EPI_ISL_2295388	Porto Ferreira	2021-05-27	P.1
EPI_ISL_2295389	Porto Ferreira	2021-05-27	P.1
EPI_ISL_1734869	Porto Ferreira	2021-04-26	P.1
EPI_ISL_1734871	Porto Ferreira	2021-04-26	P.1
EPI_ISL_1734872	Porto Ferreira	2021-04-26	P.1
EPI_ISL_1734874	Porto Ferreira	2021-04-26	P.1
EPI_ISL_1911962	Porto Ferreira	2021-05-05	P.1
EPI_ISL_1911963	Porto Ferreira	2021-05-05	P.4
EPI_ISL_2223407	Porto Ferreira	2021-05-21	P.4
EPI_ISL_2223414	Porto Ferreira	2021-05-21	P.4
EPI_ISL_2295395	Porto Ferreira	2021-05-27	P.1
EPI_ISL_2295396	Porto Ferreira	2021-05-27	P.1
EPI_ISL_2295397	Porto Ferreira	2021-05-27	P.1
EPI_ISL_2295398	Porto Ferreira	2021-05-27	P.1
EPI_ISL_2295399	Porto Ferreira	2021-05-27	P.1
EPI_ISL_2295400	Porto Ferreira	2021-05-27	P.1
EPI_ISL_2295401	Porto Ferreira	2021-05-27	B.1.1.7
EPI_ISL_2295402	Porto Ferreira	2021-05-27	P.1
EPI_ISL_2223416	Porto Ferreira	2021-05-21	P.4
EPI_ISL_2295403	Porto Ferreira	2021-05-27	P.1
EPI_ISL_2295404	Porto Ferreira	2021-05-27	P.1
EPI_ISL_2295405	Porto Ferreira	2021-05-27	P.1
EPI_ISL_2295406	Porto Ferreira	2021-05-27	P.1
EPI_ISL_2295407	Porto Ferreira	2021-05-27	P.1
EPI_ISL_2223419	Porto Ferreira	2021-05-21	P.4
EPI_ISL_2295408	Porto Ferreira	2021-05-27	P.1
EPI_ISL_2295409	Porto Ferreira	2021-05-27	P.1
EPI_ISL_2295410	Porto Ferreira	2021-05-27	P.1
EPI_ISL_2295411	Porto Ferreira	2021-05-27	B.1.1.7
EPI_ISL_2295412	Porto Ferreira	2021-05-27	B.1.1.7
EPI_ISL_2295413	Porto Ferreira	2021-05-27	P.1
EPI_ISL_2295414	Porto Ferreira	2021-05-27	P.1
EPI_ISL_2295415	Porto Ferreira	2021-05-27	P.1
EPI_ISL_2223425	Porto Ferreira	2021-05-21	P.4
EPI_ISL_2223427	Porto Ferreira	2021-05-21	P.4
EPI_ISL_2295416	Porto Ferreira	2021-05-27	P.1
EPI_ISL_2223430	Porto Ferreira	2021-05-21	P.4
EPI_ISL_2295417	Porto Ferreira	2021-05-27	P.1
EPI_ISL_2295418	Porto Ferreira	2021-05-27	P.1
EPI_ISL_2295419	Porto Ferreira	2021-05-27	P.1
EPI_ISL_2223431	Porto Ferreira	2021-05-21	P.4
EPI_ISL_2223433	Porto Ferreira	2021-05-21	P.4
EPI_ISL_2295420	Porto Ferreira	2021-05-27	P.1
EPI_ISL_2295421	Porto Ferreira	2021-05-27	B.1.1.7
EPI_ISL_2295422	Porto Ferreira	2021-05-27	P.1
EPI_ISL_2295423	Porto Ferreira	2021-05-27	P.1
EPI_ISL_2295424	Porto Ferreira	2021-05-27	B.1.1.7
EPI_ISL_2295425	Porto Ferreira	2021-05-27	P.1
EPI_ISL_2223435	Porto Ferreira	2021-05-21	P.4
EPI_ISL_2295426	Porto Ferreira	2021-05-27	P.1
EPI_ISL_2295387	Porto Ferreira	2021-05-27	P.4
EPI_ISL_2295427	Porto Ferreira	2021-05-27	P.1
EPI_ISL_2323120	Porto Ferreira	2021-05-28	B.1.1.7
EPI_ISL_2295431	Porto Ferreira	2021-05-27	P.4
EPI_ISL_2295433	Porto Ferreira	2021-05-27	P.4
EPI_ISL_2295441	Porto Ferreira	2021-05-27	P.4
EPI_ISL_2295443	Porto Ferreira	2021-05-27	P.4
EPI_ISL_2323125	Porto Ferreira	2021-05-28	B.1.1.7
EPI_ISL_2323126	Porto Ferreira	2021-05-28	P.1
EPI_ISL_2295446	Porto Ferreira	2021-05-27	P.4
EPI_ISL_2323128	Porto Ferreira	2021-05-28	P.1
EPI_ISL_2295448	Porto Ferreira	2021-05-27	P.4
EPI_ISL_2323130	Porto Ferreira	2021-05-28	P.1
EPI_ISL_2304501	Porto Ferreira	2021-05-27	P.4
EPI_ISL_2323121	Porto Ferreira	2021-05-28	P.4
EPI_ISL_2323122	Porto Ferreira	2021-05-28	P.4
EPI_ISL_2323123	Porto Ferreira	2021-05-28	P.4
EPI_ISL_2323124	Porto Ferreira	2021-05-28	P.4
EPI_ISL_2323136	Porto Ferreira	2021-05-28	P.1
EPI_ISL_2323127	Porto Ferreira	2021-05-28	P.4
EPI_ISL_2336150	Porto Ferreira	2021-05-29	P.1
EPI_ISL_2323131	Porto Ferreira	2021-05-28	P.4
EPI_ISL_2323139	Porto Ferreira	2021-05-28	P.1
EPI_ISL_2295428	Porto Ferreira	2021-05-27	P.1
EPI_ISL_2295429	Porto Ferreira	2021-05-27	B.1.1.7
EPI_ISL_2295430	Porto Ferreira	2021-05-27	P.1
EPI_ISL_2323132	Porto Ferreira	2021-05-28	P.4
EPI_ISL_2295432	Porto Ferreira	2021-05-27	P.1
EPI_ISL_2323133	Porto Ferreira	2021-05-28	P.4
EPI_ISL_2295434	Porto Ferreira	2021-05-27	P.1
EPI_ISL_2295435	Porto Ferreira	2021-05-27	P.1
EPI_ISL_2295436	Porto Ferreira	2021-05-27	P.1
EPI_ISL_2295437	Porto Ferreira	2021-05-27	P.1
EPI_ISL_2295438	Porto Ferreira	2021-05-27	P.1
EPI_ISL_2295439	Porto Ferreira	2021-05-27	P.1
EPI_ISL_2295440	Porto Ferreira	2021-05-27	P.1
EPI_ISL_2323134	Porto Ferreira	2021-05-28	P.4
EPI_ISL_2295442	Porto Ferreira	2021-05-27	P.1
EPI_ISL_2323135	Porto Ferreira	2021-05-28	P.4
EPI_ISL_2295444	Porto Ferreira	2021-05-27	P.1
EPI_ISL_2295445	Porto Ferreira	2021-05-27	P.1
EPI_ISL_2323137	Porto Ferreira	2021-05-28	P.4
EPI_ISL_2295447	Porto Ferreira	2021-05-27	P.1
EPI_ISL_2323138	Porto Ferreira	2021-05-28	P.4
EPI_ISL_2295449	Porto Ferreira	2021-05-27	P.1
EPI_ISL_2295450	Porto Ferreira	2021-05-27	P.1
EPI_ISL_2295451	Porto Ferreira	2021-05-27	P.1
EPI_ISL_2295452	Porto Ferreira	2021-05-27	P.1
EPI_ISL_2378640	Porto Ferreira	2021-06-01	P.1
EPI_ISL_2378641	Porto Ferreira	2021-06-02	P.1
EPI_ISL_2378642	Porto Ferreira	2021-06-03	P.1
EPI_ISL_2378643	Porto Ferreira	2021-06-04	P.1
EPI_ISL_2378644	Porto Ferreira	2021-06-05	P.1
EPI_ISL_2378645	Porto Ferreira	2021-06-06	P.1
EPI_ISL_2378648	Porto Ferreira	2021-06-09	P.1
EPI_ISL_2378650	Porto Ferreira	2021-06-11	P.1
EPI_ISL_2378658	Porto Ferreira	2021-06-19	P.1
EPI_ISL_2378660	Porto Ferreira	2021-06-21	P.1
EPI_ISL_2378673	Porto Ferreira	2021-07-04	P.1
EPI_ISL_2378698	Porto Ferreira	2021-08-01	P.1
EPI_ISL_3118786	Porto Ferreira	2021-07-29	P.1
EPI_ISL_3118787	Porto Ferreira	2021-07-29	P.1
EPI_ISL_3118788	Porto Ferreira	2021-07-29	P.1
EPI_ISL_3118789	Porto Ferreira	2021-07-29	P.4
EPI_ISL_3118790	Porto Ferreira	2021-07-29	P.4
EPI_ISL_3118791	Porto Ferreira	2021-07-29	B.1.1.7
EPI_ISL_3118792	Porto Ferreira	2021-07-29	P.4
EPI_ISL_3118793	Porto Ferreira	2021-07-29	P.1
EPI_ISL_3118794	Porto Ferreira	2021-07-29	P.4
EPI_ISL_3118795	Porto Ferreira	2021-07-29	P.1
EPI_ISL_3118796	Porto Ferreira	2021-07-29	P.1
EPI_ISL_3118797	Porto Ferreira	2021-07-29	P.1
EPI_ISL_3118798	Porto Ferreira	2021-07-29	P.4
EPI_ISL_3118799	Porto Ferreira	2021-07-29	P.1
EPI_ISL_3118800	Porto Ferreira	2021-07-29	P.1
EPI_ISL_3118801	Porto Ferreira	2021-07-29	P.1
EPI_ISL_3118802	Porto Ferreira	2021-07-29	B.1.1.7
EPI_ISL_3118803	Porto Ferreira	2021-07-29	P.4
EPI_ISL_3118804	Porto Ferreira	2021-07-29	P.1
EPI_ISL_3118805	Porto Ferreira	2021-07-29	P.1
EPI_ISL_3118806	Porto Ferreira	2021-07-29	P.4
EPI_ISL_3118807	Porto Ferreira	2021-07-29	B.1.1.7
EPI_ISL_3118808	Porto Ferreira	2021-07-29	P.1
EPI_ISL_3118809	Porto Ferreira	2021-07-29	P.1
EPI_ISL_3118810	Porto Ferreira	2021-07-29	P.4
EPI_ISL_3118811	Porto Ferreira	2021-07-29	P.1
EPI_ISL_3118812	Porto Ferreira	2021-07-29	P.4
EPI_ISL_3118813	Porto Ferreira	2021-07-29	P.1
EPI_ISL_3118814	Porto Ferreira	2021-07-29	P.1
EPI_ISL_3118815	Porto Ferreira	2021-07-29	P.4
EPI_ISL_3118816	Porto Ferreira	2021-07-29	P.1
EPI_ISL_3118817	Porto Ferreira	2021-07-29	P.1
EPI_ISL_3118818	Porto Ferreira	2021-07-29	P.4
EPI_ISL_3118819	Porto Ferreira	2021-07-29	P.1
EPI_ISL_3118820	Porto Ferreira	2021-07-29	P.1
EPI_ISL_3118821	Porto Ferreira	2021-07-29	P.4
EPI_ISL_3118822	Porto Ferreira	2021-07-29	P.4
EPI_ISL_3118823	Porto Ferreira	2021-07-29	P.4
EPI_ISL_3118824	Porto Ferreira	2021-07-29	P.4
EPI_ISL_3118825	Porto Ferreira	2021-07-29	P.4
EPI_ISL_3118826	Porto Ferreira	2021-07-29	P.4
EPI_ISL_3118827	Porto Ferreira	2021-07-29	B.1.1.7
EPI_ISL_3118828	Porto Ferreira	2021-07-29	P.1
EPI_ISL_3118829	Porto Ferreira	2021-07-29	P.4
EPI_ISL_3118830	Porto Ferreira	2021-07-29	P.1
EPI_ISL_3118831	Porto Ferreira	2021-07-29	P.4
EPI_ISL_3118832	Porto Ferreira	2021-07-29	P.4
EPI_ISL_3118833	Porto Ferreira	2021-07-29	P.1
EPI_ISL_3118834	Porto Ferreira	2021-07-29	P.1
EPI_ISL_3118835	Porto Ferreira	2021-07-29	P.1
EPI_ISL_3118836	Porto Ferreira	2021-07-29	P.1
EPI_ISL_3118837	Porto Ferreira	2021-07-29	P.4
EPI_ISL_3118838	Porto Ferreira	2021-07-29	P.4
EPI_ISL_3118839	Porto Ferreira	2021-07-29	B.1.1.7
EPI_ISL_3118840	Porto Ferreira	2021-07-29	P.1
EPI_ISL_3118841	Porto Ferreira	2021-07-29	P.4
EPI_ISL_3118842	Porto Ferreira	2021-07-29	P.1
EPI_ISL_3118843	Porto Ferreira	2021-07-29	P.4
EPI_ISL_3118844	Porto Ferreira	2021-07-29	P.1
EPI_ISL_3118845	Porto Ferreira	2021-07-29	P.4
EPI_ISL_3118846	Porto Ferreira	2021-07-29	P.1
EPI_ISL_3118847	Porto Ferreira	2021-07-29	P.1
EPI_ISL_3118848	Porto Ferreira	2021-07-29	P.1
EPI_ISL_3118849	Porto Ferreira	2021-07-29	P.1
EPI_ISL_3118850	Porto Ferreira	2021-07-29	P.4
EPI_ISL_3118851	Porto Ferreira	2021-07-29	P.1
EPI_ISL_3118852	Porto Ferreira	2021-07-29	P.1
EPI_ISL_3118853	Porto Ferreira	2021-07-29	P.1
EPI_ISL_3118854	Porto Ferreira	2021-07-29	P.4
EPI_ISL_3118855	Porto Ferreira	2021-07-29	P.1
EPI_ISL_3118856	Porto Ferreira	2021-07-29	P.4
EPI_ISL_3118857	Porto Ferreira	2021-07-29	P.1
EPI_ISL_3118858	Porto Ferreira	2021-07-29	P.1
EPI_ISL_3118859	Porto Ferreira	2021-07-29	P.1
EPI_ISL_3118860	Porto Ferreira	2021-07-29	P.1
EPI_ISL_3118861	Porto Ferreira	2021-07-29	P.1
EPI_ISL_3118862	Porto Ferreira	2021-07-29	P.1
EPI_ISL_3118863	Porto Ferreira	2021-07-29	P.4
EPI_ISL_3118864	Porto Ferreira	2021-07-29	P.4
EPI_ISL_3118865	Porto Ferreira	2021-07-29	P.1
EPI_ISL_3118866	Porto Ferreira	2021-07-29	P.4
EPI_ISL_3118867	Porto Ferreira	2021-07-29	P.4
EPI_ISL_3118868	Porto Ferreira	2021-07-29	P.1
EPI_ISL_3118869	Porto Ferreira	2021-07-29	P.4
EPI_ISL_3118870	Porto Ferreira	2021-07-29	P.4
EPI_ISL_3118871	Porto Ferreira	2021-07-29	P.1
EPI_ISL_3118872	Porto Ferreira	2021-07-29	P.1
EPI_ISL_3118873	Porto Ferreira	2021-07-29	P.4
EPI_ISL_3118874	Porto Ferreira	2021-07-29	P.1
EPI_ISL_3118875	Porto Ferreira	2021-07-29	P.1.2
EPI_ISL_3118876	Porto Ferreira	2021-07-29	P.4
EPI_ISL_3118877	Porto Ferreira	2021-07-29	P.4
EPI_ISL_3118878	Porto Ferreira	2021-07-29	P.1
EPI_ISL_3118879	Porto Ferreira	2021-07-29	P.1
EPI_ISL_3118880	Porto Ferreira	2021-07-29	P.4
EPI_ISL_3118881	Porto Ferreira	2021-07-29	P.4
EPI_ISL_3118882	Porto Ferreira	2021-07-29	P.1
EPI_ISL_3118883	Porto Ferreira	2021-07-29	P.1
EPI_ISL_3118884	Porto Ferreira	2021-07-29	P.1
EPI_ISL_3118885	Porto Ferreira	2021-07-29	P.4
EPI_ISL_3118886	Porto Ferreira	2021-07-29	P.1
EPI_ISL_3118887	Porto Ferreira	2021-07-29	P.4
EPI_ISL_3118888	Porto Ferreira	2021-07-29	P.4
EPI_ISL_3118889	Porto Ferreira	2021-07-29	P.4
EPI_ISL_3118890	Porto Ferreira	2021-07-29	B.1.1.7
EPI_ISL_3118891	Porto Ferreira	2021-07-29	P.1
EPI_ISL_3118892	Porto Ferreira	2021-07-29	P.4
EPI_ISL_3118893	Porto Ferreira	2021-07-29	P.4
EPI_ISL_3118894	Porto Ferreira	2021-07-29	P.1
EPI_ISL_3118895	Porto Ferreira	2021-07-29	P.4
EPI_ISL_3118896	Porto Ferreira	2021-07-29	P.4
EPI_ISL_3118897	Porto Ferreira	2021-07-29	P.4
EPI_ISL_3118898	Porto Ferreira	2021-07-29	P.4
EPI_ISL_3118899	Porto Ferreira	2021-07-29	P.1
EPI_ISL_3118900	Porto Ferreira	2021-07-29	B.1.1.7
EPI_ISL_3118901	Porto Ferreira	2021-07-29	P.1
EPI_ISL_3118902	Porto Ferreira	2021-07-29	P.1
EPI_ISL_3118903	Porto Ferreira	2021-07-29	P.4
EPI_ISL_3118904	Porto Ferreira	2021-07-29	P.4
EPI_ISL_3118905	Porto Ferreira	2021-07-29	P.1
EPI_ISL_3118906	Porto Ferreira	2021-07-29	B.1.1.7
EPI_ISL_3118907	Porto Ferreira	2021-07-29	P.4
EPI_ISL_3118908	Porto Ferreira	2021-07-29	P.1
EPI_ISL_3118909	Porto Ferreira	2021-07-29	P.1
EPI_ISL_3118910	Porto Ferreira	2021-07-29	P.1
EPI_ISL_3118911	Porto Ferreira	2021-07-29	P.4
EPI_ISL_3118912	Porto Ferreira	2021-07-29	P.4
EPI_ISL_3118913	Porto Ferreira	2021-07-29	P.4
EPI_ISL_3118914	Porto Ferreira	2021-07-29	P.1
EPI_ISL_3118915	Porto Ferreira	2021-07-29	B.1.1.7
EPI_ISL_3118916	Porto Ferreira	2021-07-29	P.1.1
EPI_ISL_3118917	Porto Ferreira	2021-07-29	P.4
EPI_ISL_3118918	Porto Ferreira	2021-07-29	P.1
EPI_ISL_3118919	Porto Ferreira	2021-07-29	P.1
EPI_ISL_3118920	Porto Ferreira	2021-07-29	P.4
EPI_ISL_3118921	Porto Ferreira	2021-07-29	P.1
EPI_ISL_3118922	Porto Ferreira	2021-07-29	P.4
EPI_ISL_3332329	Porto Ferreira	2021-08-10	P.1
